# Supplementary material for: Unravelling Secondary Brain Injury: Insights from a Human-Sized Porcine Model of Acute Subdural Haematoma
Source: Cells. 2024 Dec 27;14(1):17. doi: 10.3390/cells14010017 (PMC11720468; doi:10.3390/cells14010017)
Supplement: Supplementary file 1 [file cells-14-00017-s001.zip]

Archive with 5 entries (5 files):
- Supplement Table S1 Rev 2.pdf
- Supplement Table S2 Rev 2.pdf
- Supplement Table S3 Rev 2.pdf
- Supplement Table S4 Rev 2.pdf
- Supplement Table S5 Rev 2.pdf
